# Supplementary material for: Biosynthesis Scale-Up Process for Magnetic Iron-Oxide Nanoparticles Using Eucalyptus globulus Extract and Their Separation Properties in Lubricant–Water Emulsions
Source: Nanomaterials (Basel). 2025 Mar 1;15(5):382. doi: 10.3390/nano15050382 (PMC11901733; doi:10.3390/nano15050382)
Supplement: Supplementary file 1 [file nanomaterials-15-00382-s001.zip]

Archive with 1 entries (1 files):
- nanomaterials-3478720-supplementary.pdf
